# Supplementary material for: Molecular Signatures of Cancer Stemness Characterize the Correlations with Prognosis and Immune Landscape and Predict Risk Stratification in Pheochromocytomas and Paragangliomas
Source: Bioengineering (Basel). 2025 Feb 21;12(3):219. doi: 10.3390/bioengineering12030219 (PMC11939611; doi:10.3390/bioengineering12030219)
Supplement: Supplementary file 1 [file bioengineering-12-00219-s001.zip]

Archive with 2 entries (2 files):
- bioengineering-3413881-supplementary-english.pdf
- Figure S1.jpg
